# Supplementary material for: An HIV-1 broadly neutralizing antibody overcomes structural and dynamic variation through highly focused epitope targeting
Source: Npj Viruses. 2023 Oct 5;1:2. doi: 10.1038/s44298-023-00002-4 (PMC11041648; doi:10.1038/s44298-023-00002-4)
Supplement: Supplementary file 2 — Data S1 [file 44298_2023_2_MOESM2_ESM.xlsx]

## Sheet: BJOX2000free_vs_BJOX2000PGT145
																																													BJOX2000 free
																																													BJOX2000-PGT145
